# Supplementary material for: A flexible proximity sensor formed by duplex screen/screen-offset printing and its application to non-contact detection of human breathing
Source: Sci Rep. 2016 Jan 22;6:19947. doi: 10.1038/srep19947 (PMC4726207; doi:10.1038/srep19947)
Supplement: Supplementary Dataset S1 [file srep19947-s3.xlsx]

## Sheet: SREP19947 S1 dataset
rt = 0.5mm, rb = 3 mm, d = 0.1 mm
Time [s]	Capacitance [F]
0	5.71e-13		Average	5.65e-13	[F]
0.011001	5.69e-13		Standard deviation	2.54e-15	[F]
0.019001	5.69e-13
0.029002	5.69e-13
0.039002	5.69e-13
0.050003	5.69e-13
0.063004	5.68e-13
0.070004	5.68e-13
0.080005	5.68e-13
0.094006	5.67e-13
0.100006	5.67e-13
0.110006	5.67e-13
0.121007	5.69e-13
0.130008	5.69e-13
0.140008	5.69e-13
0.152009	5.68e-13
0.160009	5.68e-13
0.17101	5.65e-13
0.181011	5.65e-13
0.190011	5.65e-13
0.201012	5.64e-13
0.210012	5.64e-13
0.220013	5.64e-13
0.232014	5.64e-13
0.240014	5.64e-13
0.250014	5.64e-13
0.262015	5.62e-13
0.269016	5.62e-13
0.282016	5.62e-13
0.292017	5.62e-13
0.301017	5.62e-13
0.312018	5.62e-13
0.321019	5.62e-13
0.330019	5.62e-13
0.34202	5.62e-13
0.35102	5.63e-13
0.360021	5.63e-13
0.371021	5.63e-13
0.381022	5.63e-13
0.390023	5.63e-13
0.402023	5.62e-13
0.410024	5.62e-13
0.420024	5.62e-13
0.432025	5.62e-13
0.440025	5.62e-13
0.452026	5.62e-13
0.462027	5.63e-13
0.470027	5.63e-13
0.482028	5.62e-13
0.490028	5.62e-13
0.500029	5.62e-13
0.51103	5.61e-13
0.52003	5.61e-13
0.531031	5.61e-13
0.542031	5.62e-13
0.550032	5.62e-13
0.560032	5.62e-13
0.571033	5.64e-13
0.580033	5.64e-13
0.592034	5.64e-13
0.602035	5.63e-13
0.610035	5.63e-13
0.621036	5.63e-13
0.630036	5.63e-13
0.640037	5.63e-13
0.652038	5.64e-13
0.660038	5.64e-13
0.669038	5.64e-13
0.682039	5.64e-13
0.69004	5.64e-13
0.70204	5.64e-13
0.712041	5.62e-13
0.720041	5.62e-13
0.732042	5.62e-13
0.742043	5.62e-13
0.750043	5.62e-13
0.762044	5.62e-13
0.771044	5.65e-13
0.780045	5.65e-13
0.792046	5.65e-13
0.802046	5.64e-13
0.810047	5.64e-13
0.821047	5.66e-13
0.830048	5.66e-13
0.840048	5.66e-13
0.852049	5.66e-13
0.860049	5.66e-13
0.87005	5.66e-13
0.882051	5.66e-13
0.890051	5.66e-13
0.900052	5.66e-13
0.912053	5.65e-13
0.920053	5.65e-13
0.933053	5.65e-13
0.941054	5.63e-13
0.950055	5.63e-13
0.962055	5.63e-13
0.971056	5.64e-13
0.980056	5.64e-13
0.992057	5.64e-13
1.00206	5.66e-13
1.01006	5.66e-13
1.02206	5.64e-13
1.03006	5.64e-13
1.03906	5.64e-13
1.05306	5.63e-13
1.06006	5.63e-13
1.07006	5.63e-13
1.08206	5.66e-13
1.08906	5.66e-13
1.10006	5.66e-13
1.11206	5.63e-13
1.12006	5.63e-13
1.13207	5.63e-13
1.14107	5.61e-13
1.15007	5.61e-13
1.16207	5.61e-13
1.17007	5.61e-13
1.18007	5.61e-13
1.19007	5.62e-13
1.20007	5.62e-13
1.21007	5.62e-13
1.22107	5.63e-13
1.23007	5.63e-13
1.24107	5.63e-13
1.25207	5.62e-13
1.26007	5.62e-13
1.27207	5.62e-13
1.28007	5.62e-13
1.28907	5.62e-13
1.30307	5.64e-13
1.31008	5.64e-13
1.32008	5.64e-13
1.33308	5.65e-13
1.34108	5.65e-13
1.35308	5.65e-13
1.36308	5.64e-13
1.37108	5.64e-13
1.38308	5.64e-13
1.39208	5.66e-13
1.40108	5.66e-13
1.41508	5.67e-13
1.42008	5.67e-13
1.43108	5.67e-13
1.44308	5.68e-13
1.45108	5.68e-13
1.46108	5.68e-13
1.47209	5.66e-13
1.48108	5.66e-13
1.49309	5.66e-13
1.50309	5.64e-13
1.51409	5.64e-13
1.52209	5.65e-13
1.53109	5.65e-13
1.54109	5.65e-13
1.55309	5.63e-13
1.56109	5.63e-13
1.57109	5.63e-13
1.58309	5.61e-13
1.59109	5.61e-13
1.60309	5.61e-13
1.61309	5.61e-13
1.62109	5.61e-13
1.63309	5.61e-13
1.64309	5.59e-13
1.65109	5.59e-13
1.66309	5.59e-13
1.6721	5.59e-13
1.6811	5.59e-13
1.6931	5.59e-13
1.7031	5.59e-13
1.7111	5.59e-13
1.7221	5.6e-13
1.7311	5.6e-13
1.7411	5.6e-13
1.7531	5.62e-13
1.7611	5.62e-13
1.7711	5.62e-13
1.7831	5.62e-13
1.7911	5.62e-13
1.8031	5.62e-13
1.8131	5.63e-13
1.8211	5.63e-13
1.8331	5.63e-13
1.84211	5.64e-13
1.85111	5.64e-13
1.86311	5.64e-13
1.87211	5.65e-13
1.88111	5.65e-13
1.89311	5.65e-13
1.90311	5.65e-13
1.91111	5.65e-13
1.92211	5.68e-13
1.93111	5.68e-13
1.94111	5.68e-13
1.95311	5.69e-13
1.96111	5.69e-13
1.97111	5.69e-13
1.98311	5.68e-13
1.99011	5.68e-13
2.00312	5.68e-13
2.01311	5.67e-13
2.02112	5.67e-13
2.03312	5.67e-13
2.04112	5.67e-13
2.05112	5.67e-13
2.06312	5.67e-13
2.07112	5.67e-13
2.08212	5.67e-13
2.09312	5.66e-13
2.10112	5.66e-13
2.11112	5.66e-13
2.12212	5.66e-13
2.13112	5.66e-13
2.14312	5.66e-13
2.15312	5.69e-13
2.16112	5.69e-13
2.17212	5.68e-13
2.18113	5.68e-13
2.19013	5.68e-13
2.20413	5.64e-13
2.21113	5.64e-13
2.22113	5.64e-13
2.23313	5.65e-13
2.24013	5.65e-13
2.25113	5.65e-13
2.26313	5.67e-13
2.27113	5.67e-13
2.28413	5.67e-13
2.29213	5.7e-13
2.30113	5.7e-13
2.31313	5.7e-13
2.32213	5.69e-13
2.33113	5.69e-13
2.34313	5.69e-13
2.35313	5.69e-13
2.36113	5.69e-13
2.37214	5.69e-13
2.38114	5.69e-13
2.39014	5.69e-13
2.40414	5.67e-13
2.41114	5.67e-13
2.42114	5.67e-13
2.43314	5.67e-13
2.44014	5.67e-13
2.45114	5.67e-13
2.46314	5.67e-13
2.47114	5.67e-13
2.48414	5.67e-13
2.49214	5.69e-13
2.50114	5.69e-13
2.51314	5.69e-13
2.52114	5.69e-13
2.53114	5.69e-13
2.54115	5.66e-13
2.55115	5.66e-13
2.56115	5.66e-13
2.57215	5.65e-13
2.58115	5.65e-13
2.59215	5.65e-13
2.60315	5.65e-13
2.61115	5.65e-13
2.62215	5.65e-13
2.63115	5.65e-13
2.64115	5.65e-13
2.65415	5.65e-13
2.66115	5.65e-13
2.67115	5.65e-13
2.68315	5.68e-13
2.69015	5.68e-13
2.70115	5.68e-13
2.71315	5.65e-13
2.72116	5.65e-13
2.73316	5.65e-13
2.74216	5.65e-13
2.75116	5.65e-13
2.76316	5.65e-13
2.77116	5.65e-13
2.78116	5.65e-13
2.79016	5.65e-13
2.80116	5.65e-13
2.81116	5.65e-13
2.82216	5.68e-13
2.83116	5.68e-13
2.84016	5.68e-13
2.85316	5.66e-13
2.86116	5.66e-13
2.87317	5.66e-13
2.88117	5.66e-13
2.89017	5.66e-13
2.90417	5.66e-13
2.91117	5.66e-13
2.92117	5.66e-13
2.93317	5.65e-13
2.94017	5.65e-13
2.95117	5.65e-13
2.96317	5.63e-13
2.97117	5.63e-13
2.98317	5.63e-13
2.99217	5.65e-13
