# Supplementary material for: A flexible proximity sensor formed by duplex screen/screen-offset printing and its application to non-contact detection of human breathing
Source: Sci Rep. 2016 Jan 22;6:19947. doi: 10.1038/srep19947 (PMC4726207; doi:10.1038/srep19947)
Supplement: Supplementary Dataset S2 [file srep19947-s4.xlsx]

## Sheet: SREP19947 S2 dataset
rt = 0.5mm, rb = 3 mm, d = 5.008 mm
Time [s]	Capacitance [F]
0	7.04e-13		Average	7.02e-13	[F]
0.022001	7.04e-13		Standard deviation	2.59e-15	[F]
0.030002	7.04e-13
0.039002	7.04e-13
0.049003	7.04e-13
0.060003	7.04e-13
0.068004	7.04e-13
0.081005	7.04e-13
0.089005	7.04e-13
0.099006	7.04e-13
0.111006	7.03e-13
0.118007	7.03e-13
0.131007	7.03e-13
0.141008	7.02e-13
0.149008	7.02e-13
0.161009	7.02e-13
0.17001	7.01e-13
0.18001	7.01e-13
0.191011	7e-13
0.199011	7e-13
0.210012	7e-13
0.219012	7e-13
0.229013	7e-13
0.239014	7e-13
0.250014	7e-13
0.259015	7e-13
0.270015	7e-13
0.280016	7.03e-13
0.289016	7.03e-13
0.299017	7.03e-13
0.311018	7.01e-13
0.318018	7.01e-13
0.329019	7.01e-13
0.34102	7.02e-13
0.34902	7.02e-13
0.361021	7.02e-13
0.369021	7.03e-13
0.379022	7.03e-13
0.392022	7.02e-13
0.399023	7.02e-13
0.409023	7.02e-13
0.419024	7.05e-13
0.429024	7.05e-13
0.439025	7.05e-13
0.450026	7.03e-13
0.459026	7.03e-13
0.470027	7.03e-13
0.480027	7.06e-13
0.489028	7.06e-13
0.500029	7.07e-13
0.509029	7.07e-13
0.51803	7.07e-13
0.53103	7.05e-13
0.539031	7.05e-13
0.549031	7.05e-13
0.561032	7.03e-13
0.568032	7.03e-13
0.579033	7.03e-13
0.591033	7.06e-13
0.599034	7.06e-13
0.611035	7.06e-13
0.620035	7.04e-13
0.629036	7.04e-13
0.641037	7.03e-13
0.649037	7.03e-13
0.660038	7.03e-13
0.669038	7.04e-13
0.679039	7.04e-13
0.689039	7.04e-13
0.70104	7.02e-13
0.70904	7.02e-13
0.720041	7.02e-13
0.729042	7.03e-13
0.739042	7.03e-13
0.751043	7.02e-13
0.760044	7.02e-13
0.768044	7.02e-13
0.781044	7e-13
0.789045	7e-13
0.799046	7e-13
0.811046	7.02e-13
0.818047	7.02e-13
0.831048	7.02e-13
0.841048	7.02e-13
0.849049	7.02e-13
0.862049	6.99e-13
0.86805	6.99e-13
0.87905	6.99e-13
0.893051	7e-13
0.899051	7e-13
0.910052	7e-13
0.920053	6.98e-13
0.929053	6.98e-13
0.939054	6.98e-13
0.950054	6.97e-13
0.960055	6.97e-13
0.970056	6.97e-13
0.981056	6.98e-13
0.989057	6.98e-13
1.00106	6.99e-13
1.01006	6.99e-13
1.03306	6.99e-13
1.04006	6.97e-13
1.04906	6.97e-13
1.06106	6.97e-13
1.06806	6.97e-13
1.07906	6.97e-13
1.09106	6.97e-13
1.09906	6.97e-13
1.11206	6.97e-13
1.12006	6.96e-13
1.12906	6.96e-13
1.14106	6.96e-13
1.14907	6.96e-13
1.16007	6.96e-13
1.16907	6.96e-13
1.18007	6.96e-13
1.18907	6.96e-13
1.20007	6.98e-13
1.21007	6.98e-13
1.21807	6.98e-13
1.23107	7e-13
1.23907	7e-13
1.25007	7e-13
1.26107	6.97e-13
1.26807	6.97e-13
1.28107	6.98e-13
1.28907	6.98e-13
1.29907	6.98e-13
1.31107	6.98e-13
1.31808	6.98e-13
1.32908	6.98e-13
1.34108	7e-13
1.34908	7e-13
1.36208	7e-13
1.37008	7e-13
1.37908	7e-13
1.39108	7e-13
1.39908	7e-13
1.41008	7e-13
1.41908	7.01e-13
1.42908	7.01e-13
1.43908	7.01e-13
1.45008	7.03e-13
1.45908	7.03e-13
1.47008	7.03e-13
1.48008	7.03e-13
1.48908	7.03e-13
1.50009	7.01e-13
1.51009	7.01e-13
1.51809	7.01e-13
1.53009	7.02e-13
1.53909	7.02e-13
1.54909	7.02e-13
1.56209	7.02e-13
1.56809	7.02e-13
1.57909	7.02e-13
1.59109	7.04e-13
1.59909	7.04e-13
1.60909	7.04e-13
1.62009	7.04e-13
1.62909	7.04e-13
1.64109	7.04e-13
1.6501	7.04e-13
1.6601	7.04e-13
1.6701	7.04e-13
1.6801	7.05e-13
1.6891	7.05e-13
1.7011	7.05e-13
1.7101	7.05e-13
1.7181	7.05e-13
1.7321	7.06e-13
1.7391	7.06e-13
1.7491	7.06e-13
1.7621	7.06e-13
1.7681	7.06e-13
1.7831	7.08e-13
1.7911	7.08e-13
1.8001	7.08e-13
1.8121	7.08e-13
1.8211	7.08e-13
1.8311	7.08e-13
1.8431	7.07e-13
1.85011	7.07e-13
1.86111	7.07e-13
1.87311	7.06e-13
1.88111	7.06e-13
1.89311	7.06e-13
1.90211	7.05e-13
1.91111	7.05e-13
1.92311	7.05e-13
1.93211	7.04e-13
1.94111	7.04e-13
1.95211	7.03e-13
1.96111	7.03e-13
1.97111	7.03e-13
1.98311	7.01e-13
1.99111	7.01e-13
2.00011	7.01e-13
2.01311	7.01e-13
2.02111	7.01e-13
2.03112	7.01e-13
2.04312	7.01e-13
2.05112	7.01e-13
2.06312	7.01e-13
2.07212	7e-13
2.08112	7e-13
2.09312	7e-13
2.10112	7e-13
2.11112	7e-13
2.12112	6.99e-13
2.13112	6.99e-13
2.14112	6.99e-13
2.15212	6.99e-13
2.16112	6.99e-13
2.17312	6.99e-13
2.18213	7.02e-13
2.19112	7.02e-13
2.20213	7.03e-13
2.21113	7.03e-13
2.22013	7.03e-13
2.23213	7.02e-13
2.24113	7.02e-13
2.25113	7.02e-13
2.26313	7.01e-13
2.27013	7.01e-13
2.28113	7.01e-13
2.29313	7.02e-13
2.30113	7.02e-13
2.31413	7.02e-13
2.32213	7.02e-13
2.33113	7.02e-13
2.34313	7.02e-13
2.35113	7.02e-13
2.36113	7.02e-13
2.37114	7e-13
2.38114	7e-13
2.39114	7e-13
2.40214	7.03e-13
2.41114	7.03e-13
2.42214	7.03e-13
2.43114	7.03e-13
2.44214	7.03e-13
2.45214	7.01e-13
2.46114	7.01e-13
2.47014	7.01e-13
2.48314	7.02e-13
2.49114	7.02e-13
2.50114	7.02e-13
2.51314	7.04e-13
2.52014	7.04e-13
2.53315	7.04e-13
2.55015	7.04e-13
2.56315	7.04e-13
2.57015	7.04e-13
2.58015	7.04e-13
2.59215	7.02e-13
2.60015	7.02e-13
2.61015	7.02e-13
2.62015	7.03e-13
2.63015	7.03e-13
2.64015	7.03e-13
2.65115	7.05e-13
2.66015	7.05e-13
2.66915	7.05e-13
2.68215	7.03e-13
2.69015	7.03e-13
2.70215	7.03e-13
2.71116	7.02e-13
2.71916	7.02e-13
2.73216	7.03e-13
2.74016	7.03e-13
2.75016	7.03e-13
2.76216	7.02e-13
2.76916	7.02e-13
2.78116	7.02e-13
2.79216	7.01e-13
2.80016	7.01e-13
2.81316	7.01e-13
2.82116	7.01e-13
2.83016	7.01e-13
2.84216	7.02e-13
2.85016	7.02e-13
2.86116	7.02e-13
2.87016	7.02e-13
2.88016	7.02e-13
2.89017	7.02e-13
2.90117	7.01e-13
2.91017	7.01e-13
2.91917	7.01e-13
2.93217	7.02e-13
2.94017	7.02e-13
2.95117	7.02e-13
2.96217	7.02e-13
2.96917	7.02e-13
2.98217	7.03e-13
2.99017	7.03e-13
3.00017	7.03e-13
3.01217	7.02e-13
3.01917	7.02e-13
