# Supplementary material for: A flexible proximity sensor formed by duplex screen/screen-offset printing and its application to non-contact detection of human breathing
Source: Sci Rep. 2016 Jan 22;6:19947. doi: 10.1038/srep19947 (PMC4726207; doi:10.1038/srep19947)
Supplement: Supplementary Dataset S3 [file srep19947-s5.xlsx]

## Sheet: SREP19947 S3 dataset
rt = 0.5mm, rb = 3 mm, d = 100.003 mm
Time [s]	Capacitance [F]
0	7.86e-13		Average	7.87e-13	[F]
0.018001	7.86e-13		Standard deviation	2.77e-15	[F]
0.030002	7.87e-13
0.038002	7.87e-13
0.048003	7.87e-13
0.060003	7.89e-13
0.068004	7.89e-13
0.078004	7.89e-13
0.090005	7.86e-13
0.099006	7.86e-13
0.108006	7.86e-13
0.119007	7.85e-13
0.128007	7.85e-13
0.139008	7.85e-13
0.149009	7.86e-13
0.158009	7.86e-13
0.16901	7.86e-13
0.17901	7.86e-13
0.187011	7.86e-13
0.200012	7.85e-13
0.208012	7.85e-13
0.218013	7.85e-13
0.230013	7.85e-13
0.237014	7.85e-13
0.248014	7.85e-13
0.261015	7.88e-13
0.268015	7.88e-13
0.281016	7.88e-13
0.290017	7.87e-13
0.298017	7.87e-13
0.311018	7.87e-13
0.319018	7.87e-13
0.329019	7.87e-13
0.34102	7.85e-13
0.34902	7.85e-13
0.359021	7.85e-13
0.370021	7.85e-13
0.379022	7.85e-13
0.391023	7.85e-13
0.401023	7.85e-13
0.410024	7.85e-13
0.421024	7.86e-13
0.429025	7.86e-13
0.439025	7.86e-13
0.450026	7.87e-13
0.460026	7.87e-13
0.469027	7.87e-13
0.481028	7.89e-13
0.489028	7.89e-13
0.499029	7.89e-13
0.511029	7.89e-13
0.51903	7.89e-13
0.531031	7.89e-13
0.541031	7.86e-13
0.549032	7.86e-13
0.561032	7.88e-13
0.570033	7.88e-13
0.580033	7.88e-13
0.593034	7.87e-13
0.601035	7.87e-13
0.610035	7.87e-13
0.621036	7.87e-13
0.630036	7.87e-13
0.643037	7.87e-13
0.652038	7.88e-13
0.661038	7.88e-13
0.672039	7.88e-13
0.682039	7.88e-13
0.69004	7.88e-13
0.70204	7.87e-13
0.711041	7.87e-13
0.720041	7.87e-13
0.733042	7.87e-13
0.741043	7.87e-13
0.751043	7.87e-13
0.763044	7.84e-13
0.771044	7.84e-13
0.781045	7.84e-13
0.793046	7.85e-13
0.801046	7.85e-13
0.813046	7.85e-13
0.820047	7.85e-13
0.831048	7.85e-13
0.844049	7.84e-13
0.851049	7.84e-13
0.86305	7.84e-13
0.87205	7.85e-13
0.88305	7.85e-13
0.894051	7.85e-13
0.904052	7.86e-13
0.915052	7.86e-13
0.928053	7.86e-13
0.935054	7.86e-13
0.945054	7.86e-13
0.956055	7.86e-13
0.966055	7.86e-13
0.975056	7.86e-13
0.987057	7.86e-13
0.995057	7.86e-13
1.00606	7.86e-13
1.01706	7.87e-13
1.03006	7.87e-13
1.03806	7.89e-13
1.04806	7.89e-13
1.06606	7.88e-13
1.07306	7.88e-13
1.08406	7.88e-13
1.09606	7.9e-13
1.10306	7.9e-13
1.11406	7.9e-13
1.12606	7.89e-13
1.13407	7.89e-13
1.14707	7.89e-13
1.15507	7.89e-13
1.16407	7.89e-13
1.17607	7.88e-13
1.18507	7.88e-13
1.19407	7.88e-13
1.20407	7.89e-13
1.21407	7.89e-13
1.22407	7.89e-13
1.23607	7.89e-13
1.24407	7.89e-13
1.25307	7.89e-13
1.26607	7.89e-13
1.27407	7.89e-13
1.28607	7.89e-13
1.29607	7.86e-13
1.30307	7.86e-13
1.31707	7.85e-13
1.32508	7.85e-13
1.33408	7.85e-13
1.34608	7.84e-13
1.35408	7.84e-13
1.36508	7.84e-13
1.37608	7.82e-13
1.38408	7.82e-13
1.39408	7.82e-13
1.40608	7.83e-13
1.41408	7.83e-13
1.42608	7.83e-13
1.43608	7.83e-13
1.44408	7.83e-13
1.45508	7.83e-13
1.46508	7.83e-13
1.47408	7.83e-13
1.48609	7.84e-13
1.49409	7.84e-13
1.50409	7.84e-13
1.51609	7.84e-13
1.52509	7.84e-13
1.53509	7.84e-13
1.54909	7.84e-13
1.55609	7.84e-13
1.56809	7.85e-13
1.57709	7.85e-13
1.58609	7.85e-13
1.59909	7.85e-13
1.60609	7.85e-13
1.61709	7.85e-13
1.62809	7.87e-13
1.63609	7.87e-13
1.64609	7.87e-13
1.65709	7.87e-13
1.66709	7.87e-13
1.6761	7.87e-13
1.6871	7.87e-13
1.6961	7.87e-13
1.7081	7.87e-13
1.7181	7.87e-13
1.7261	7.87e-13
1.7371	7.88e-13
1.7471	7.88e-13
1.7551	7.88e-13
1.7691	7.88e-13
1.7761	7.88e-13
1.7861	7.88e-13
1.7981	7.9e-13
1.8051	7.9e-13
1.8171	7.9e-13
1.8281	7.89e-13
1.83611	7.89e-13
1.84811	7.89e-13
1.85611	7.89e-13
1.86711	7.89e-13
1.87811	7.91e-13
1.88611	7.91e-13
1.89611	7.91e-13
1.90511	7.9e-13
1.91711	7.9e-13
1.92611	7.9e-13
1.93811	7.91e-13
1.94611	7.91e-13
1.95511	7.91e-13
1.96811	7.91e-13
1.97611	7.91e-13
1.98811	7.91e-13
1.99812	7.9e-13
2.00511	7.9e-13
2.01912	7.89e-13
2.02712	7.89e-13
2.03612	7.89e-13
2.05312	7.86e-13
2.06012	7.86e-13
2.07012	7.86e-13
2.08112	7.84e-13
2.09012	7.84e-13
2.10212	7.84e-13
2.11012	7.84e-13
2.12012	7.84e-13
2.13212	7.83e-13
2.13912	7.83e-13
2.15012	7.83e-13
2.16212	7.83e-13
2.17012	7.83e-13
2.18312	7.83e-13
2.19112	7.83e-13
2.20013	7.83e-13
2.21213	7.83e-13
2.22113	7.81e-13
2.23013	7.81e-13
2.24213	7.81e-13
2.25213	7.81e-13
2.26013	7.81e-13
2.27113	7.82e-13
2.28113	7.82e-13
2.28913	7.82e-13
2.30313	7.83e-13
2.31013	7.83e-13
2.32013	7.83e-13
2.33313	7.85e-13
2.33913	7.85e-13
2.35114	7.85e-13
2.36213	7.85e-13
2.37014	7.85e-13
2.38214	7.85e-13
2.39114	7.87e-13
2.40014	7.87e-13
2.41214	7.87e-13
2.42114	7.89e-13
2.43014	7.89e-13
2.44214	7.89e-13
2.45214	7.89e-13
2.46014	7.89e-13
2.47214	7.88e-13
2.48114	7.88e-13
2.49014	7.88e-13
2.50314	7.91e-13
2.51014	7.91e-13
2.52114	7.91e-13
2.53214	7.93e-13
2.53914	7.93e-13
2.56015	7.93e-13
2.56915	7.92e-13
2.57715	7.92e-13
2.58815	7.91e-13
2.59715	7.91e-13
2.60715	7.91e-13
2.61915	7.93e-13
2.62715	7.93e-13
2.63815	7.93e-13
2.64915	7.93e-13
2.65615	7.93e-13
2.66915	7.93e-13
2.67815	7.93e-13
2.68715	7.93e-13
2.70015	7.91e-13
2.70716	7.91e-13
2.71715	7.91e-13
2.72916	7.9e-13
2.73716	7.9e-13
2.74916	7.9e-13
2.75816	7.9e-13
2.76716	7.9e-13
2.78016	7.9e-13
2.78716	7.9e-13
2.79716	7.9e-13
2.80816	7.89e-13
2.81716	7.89e-13
2.82716	7.89e-13
2.83816	7.89e-13
2.84716	7.89e-13
2.85816	7.89e-13
2.86816	7.89e-13
2.87717	7.89e-13
2.89017	7.88e-13
2.89717	7.88e-13
2.90717	7.88e-13
2.91917	7.88e-13
2.92717	7.88e-13
2.93717	7.88e-13
2.94917	7.89e-13
2.95617	7.89e-13
2.96917	7.89e-13
2.97917	7.89e-13
2.98717	7.89e-13
2.99917	7.88e-13
3.00717	7.88e-13
3.27619	7.92e-13
3.28519	7.92e-13
